# Supplementary material for: Dual electrical stimulation at spinal-muscular interface reconstructs spinal sensorimotor circuits after spinal cord injury
Source: Nat Commun. 2024 Jan 19;15:619. doi: 10.1038/s41467-024-44898-9 (PMC10799086; doi:10.1038/s41467-024-44898-9)
Supplement: Supplementary file 4 — Supplementary Data 1 [file 41467_2024_44898_MOESM4_ESM.xlsx]

## Sheet: Sheet1
Primers used in this study (synthesized by Sangon Biotech)
Primer		Sequence (5’ to 3’)
GAPDH- Mouse-F		GAAGGTCGGTGTGAACGGAT
GAPDH- Mouse-R		AATCTCCACTTTGCCACTGC
Ephb1-Mouse-F		CCTCCTCCTATGGACTGCCC
Ephb1- Mouse-R		AAGGCCGTGAAGTCTGGGATA
Adcy8- Mouse-F		CTCTACACCATCCAACCGACG
Adcy8- Mouse-R		GCACCGAGTCGCTAGACAG
Frrs1l- Mouse-F		CTCTACACCATCCAACCGACG
Frrs1l- Mouse-R		GCACCGAGTCGCTAGACAG
Nrg1- Mouse-F		TTCCCATTCTGGCTTGTCTAGT
Nrg1- Mouse-R		CCAGGGTCAAGGTGGGTAG
Dpysl3- Mouse-F		TGACCACAGTGGACGATTTCT
Dpysl3- Mouse-R		GTCAGGCTAGACTCAGGTTCA
Map1b- Mouse-F		GACCAGGAACTCAAACTTTTCGT
Map1b- Mouse-R		ACGTCACTTCGGTGATGAAGA
Epb41l3- Mouse-F		ACCCGAGGAGACCAAACAGT
Epb41l3- Mouse-R		TGGGTAGTAGACGAAACCCCT
Grin3a- Mouse-F		AGAGCCAGGGCGAAATGATG
Grin3a- Mouse-R		GGAAACTCGTGGCGCACTA
Il33- Mouse-F		ATTTCCCCGGCAAAGTTCAG
Il33- Mouse-R		AACGGAGTCTCATGCAGTAGA
Rap1a- Mouse-F		ATGCGTGAGTACAAGCTAGTAGT
Rap1a- Mouse-R		AATCTACCTCGACTTGCTTTCTG
Notch1- Mouse-F		CCCTTGCTCTGCCTAACGC
Notch1- Mouse-R		GGAGTCCTGGCATCGTTGG
Anxa1- Mouse-F		ATGTATCCTCGGATGTTGCTGC
Anxa1- Mouse-R		TGAGCATTGGTCCTCTTGGTA
Mmp8- Mouse-F		TCTTCCTCCACACACAGCTTG
Mmp8- Mouse-R		CTGCAACCATCGTGGCATTC
Edn1- Mouse-F		GCACCGGAGCTGAGAATGG
Edn1- Mouse-R		GTGGCAGAAGTAGACACACTC
Bcl10- Mouse-F		CTTCAAGTAGAAAACGGGCTGG
Bcl10- Mouse-R		GCACCTAGAGAGGTTGTTGGT
Bnip3- Mouse-F		TCCTGGGTAGAACTGCACTTC
Bnip3- Mouse-R		GCTGGGCATCCAACAGTATTT
Dnm2- Mouse-F		AAGAGCCGAGTTTGAAGTGTG
Dnm2- Mouse-R		ACGACTGCTCAATGTCAATCAG
