# Supplementary material for: Dual electrical stimulation at spinal-muscular interface reconstructs spinal sensorimotor circuits after spinal cord injury
Source: Nat Commun. 2024 Jan 19;15:619. doi: 10.1038/s41467-024-44898-9 (PMC10799086; doi:10.1038/s41467-024-44898-9)
Supplement: Supplementary file 7 — Source Data [file 41467_2024_44898_MOESM7_ESM.xlsx]

## Sheet: Figure 1
Baseline/TTX (Figure 1H)										Baseline/Tizanidine (Figure 1H)
Relative change										Relative change
ER	MR	LR		Groups			P value			ER	MR	LR		Groups			P value
0.823735	0	0		MR (pre-TTX vs post-TTX)			<0.0001			1.35168	1.26487	0.174869		LR (pre-Tizanidine vs post-Tizanidine)			<0.0001
1.34108	0.499707	0		LR (pre-TTX vs post-TTX)			<0.0001			0.711533	0.910184	0
0.888941	0.141714	0.255122								0.963727	1.08851	0
0.574268	0	0								0.86858	0.887567	0
1.12	0.074858	0								1.00797	0.558374	0
0.815029	0.153621	0								0.780648	1.09675	0.390299
1.17243	0	0								0.86858	0.887567	0
	Figure 1I
	EES intensity (μA)
SCEP-ER (mV)	20	40	60	80	100	120	140	160	180	200
	0	0	0.19806	0.23991	0.21003	0.12133	0.11999	0.17247	0.23767	0.33226
	0	0.14929	0.13458	0.10938	0.07726	0.1597	0.02816	0.25354	0.12788	0.13619
	0	0	0.06856	0.23526	0.23045	0.2807	0.32772	0.38072	0.35482	0.35124
	0	0	0.0244	0.29101	0.12435	0.14336	0.2405	0.25682	0.26574	0.35124
	0	0	0.01872	0.27333	0.59686	0.8822	0.8822	0.6349	0.88719	1.1446
	0	0	0.140497	0.144525	0.205065	0.150808	0.061834	0.063712	0.071369	0.284728
	0	0	0.151635	0.262554	0.102855	0.264017	0.251758	0.262186	0.243195	0.343201
	0	0	0.074638	0.129446	0.174416	0.187724	0.216376	0.241445	0.240318	0.281253
	Figure 1I
	EES intensity (μA)
SCEP-MR (mV)	20	40	60	80	100	120	140	160	180	200
	0	0	0.01274	0.02701	0.0265	0.01559	0.01365	0.01921	0.02837	0.04192
	0	0.02671	0.02482	0.0287	0.09224	0.00566	0.0194	0.08461	0.10263	0.08137
	0	0	0.01292	0.15608	0.1857	0.16717	0.140613	0.12462	0.15015	0.16855
	0	0	0.00764	0.06553	0.10777	0.04893	0.06972	0.086	0.13102	0.16855
	0	0	0	0.06508	0.10131	0.1458	0.1458	0.11634	0.15599	0.194
	0	0	0.031727	0.029186	0.055742	0.030174	0.006561	0.044306	0.055822	0.105973
	0	0	0.069967	0.052259	0.014294	0.049817	0.052896	0.082294	0.040876	0.09246
	0	0	0.030531	0.01431	0.019072	0.0563	0.050499	0.061429	0.126542	0.040169
	Figure 1I
	EES intensity (μA)
SCEP-LR (mV)	20	40	60	80	100	120	140	160	180	200
	0	0	0.01206	0.02136	0.00952	0.00585	0.01568	0.01887	0.02479	0.03538
	0	0.00628	0	0.00558	0.04717	0.06984	0.04691	0.02406	0.04211	0
	0	0	0.00624	0.05298	0.12238	0.14278	0.0398	0.05203	0.05363	0.06108
	0	0	0	0.0269	0.03206	0.11368	0.09581	0.03957	0.04917	0.06108
	0	0	0	0.01654	0.03929	0.05929	0.05929	0.04454	0.05781	0.07502
	0	0	0.022927	0.016022	0.020061	0.021843	0	0.007676	0.006853	0.018725
	0	0	0	0	0.125153	0	0	0.036079	0	0
	0	0	0	0.026353	0.026501	0.022003	0.021613	0.022433	0.024073	0.018498
	Figure 1J
	MS intensity (μA)
Amplitude (mV)	360	400	440	480	520	560	600	640	680	720	760	800
	0	0.141855	0.207128	0.221962	0.249841	0.235965	0.10678	0.18184	0.161831	0	0.42349	0.468899
	0	0.099342	0.153863	0.153863	0.161107	0.160568	0.184192	0.190257	0.213175	0.210253	0	0
	0	0	0.046192	0.046192	0.074626	0.088648	0.104539	0.120817	0.165237	0.169489	0.169489	0.208141
	0	0.04605	0.052444	0.074018	0.106069	0.110606	0.115704	0.103385	0.119871	0.120625	0.131547	0.130489
	0	0.09037	0.09802	0.09692	0.09765	0.09301	0.08838	0.1116	0.1236	0.1349	0.1451	0.1582

## Sheet: Figure 2
EEMS (Figure 2C)										ANOVA summary						EEMS (Figure 2D)										ANOVA summary						EEMS (Figure 2E)										ANOVA summary
SCEP-ER (mv)										F	0.08711					SCEP-MR (mv)										F	23.31					SCEP-LR (mv)										F	15.01
sham	untrained	1hz	5hz	10hz	15hz	20hz	30hz	40hz		P value	0.9995					sham	untrained	1hz	5hz	10hz	15hz	20hz	30hz	40hz		P value	<0.0001					sham	untrained	1hz	5hz	10hz	15hz	20hz	30hz	40hz		P value	<0.0001
0.205131	0.216666	0.233409	0.197177	0.115618	0.095106	0.146179	0.216516	0.205862		Groups		P value				0.115411	0.006583	0.020643	0.025191	0.082906	0.073404	0.049354	0.053944	0.016039		Groups		P value				0.027991	0	0	0	0.005381	0.041819	0.01472	0	0		Groups		P value
0.197216	0.16906	0.187791	0.190133	0.214949	0.225682	0.142356	0.168127	0.179741		sham vs untrained		>0.9999				0.137681	0.026349	0.02928	0.019117	0.066106	0.034202	0.067761	0.032379	0.013345		sham vs untrained		<0.0001				0.028232	0	0	0	0.012044	0.013016	0.021234	0.027029	0		sham vs untrained		<0.0001
0.150455	0.202993	0.179691	0.137868	0.159475	0.162607	0.193317	0.178874	0.176651		1 hz vs untrained		>0.9999				0.221179	0.007852	0.014678	0.0087	0.036474	0.038436	0.034529	0.025351	0.012858		1 hz vs untrained		>0.9999				0.047045	0	0	0	0.026491	0.012508	0.019649	0	0		1 hz vs untrained		>0.9999
0.13981	0.151446	0.135845	0.15758	0.120426	0.145605	0.123041	0.169388	0.167497		5 hz vs untrained		>0.9999				0.111553	0.018773	0.008769	0.012473	0.042394	0.057775	0.057972	0.008763	0.021013		5 hz vs untrained		>0.9999				0.021492	0	0	0	0.039782	0.023752	0.027118	0	0		5 hz vs untrained		>0.9999
0.16419	0.144663	0.143823	0.159845	0.19829	0.173492	0.1858	0.174482	0.15336		10 hz vs untrained		>0.9999				0.091224	0.004703	0.006318	0.017916	0.066932	0.054705	0.047516	0.010853	0.013123		10 hz vs untrained		0.0001				0.02456	0	0	0	0.020833	0.029455	0.018919	0	0		10 hz vs untrained		0.0003
0.124937	0.139191	0.126342	0.156619	0.16123	0.193684	0.23719	0.12637	0.152796		15 hz vs untrained		>0.9999				0.105907	0.022459	0.020038	0.0133	0.075105	0.049743	0.05456	0.024384	0.034454		15 hz vs untrained		0.0024				0.072808	0	0	0	0.058225	0.020029	0.024891	0	0		15 hz vs untrained		0.0003
0.165463	0.129089	0.154995	0.135882	0.149927	0.107254	0.109988	0.133136	0.135676		20 hz vs untrained		>0.9999				0.078169	0.0079	0.016714	0.019412	0.06156	0.063502	0.055792	0.020325	0.025275		20 hz vs untrained		0.0003				0.015941	0	0	0	0.011705	0.026179	0.014047	0	0.001834		20 hz vs untrained		0.0018
0.178741	0.122436	0.160541	0.155132	0.11843	0.171244	0.139562	0.144963	0.130993		30 hz vs untrained		>0.9999				0.06352	0.015593	0.018835	0.011767	0.04484	0.039142	0.087839	0.019959	0.014905		30 hz vs untrained		>0.9999				0.058085	0	0	0	0.009102	0.014822	0.019771	0	0		30 hz vs untrained		>0.9999
										40 hz vs untrained		>0.9999														40 hz vs untrained		>0.9999														40 hz vs untrained		>0.9999
EES (Figure 2C)								ANOVA summary								EES (Figure 2D)								ANOVA summary								EES (Figure 2E)								ANOVA summary
SCEP-ER (mv)								F	0.07391							SCEP-MR (mv)								F	26.94							SCEP-LR (mv)								F	25.06
1hz	5hz	10hz	15hz	20hz	30hz	40hz		P value	0.9997							1hz	5hz	10hz	15hz	20hz	30hz	40hz		P value	<0.0001							1hz	5hz	10hz	15hz	20hz	30hz	40hz		P value	<0.0001
0.227398	0.215003	0.258252	0.207767	0.191871	0.204968	0.201155		Groups		P value						0.040311	0.017401	0.026796	0.022918	0.013537	0.026746	0.016963		Groups		P value						0	0	0	0	0	0	0		Groups		P value
0.109633	0.175612	0.183601	0.09657	0.214154	0.18277	0.144751		1 hz vs untrained		>0.9999						0.009236	0.023211	0.014431	0.023213	0.016495	0.032142	0.03642		1 hz vs untrained		>0.9999						0	0	0	0.006586	0	0	0.003827		1 hz vs untrained		>0.9999
0.152838	0.167577	0.1652	0.147988	0.104369	0.160414	0.146034		5 hz vs untrained		>0.9999						0.040923	0.01344	0.01503	0.015521	0.0187	0.005508	0.012766		5 hz vs untrained		>0.9999						0.000236	0	0	0	0	0	0		5 hz vs untrained		>0.9999
0.158061	0.167108	0.10628	0.167405	0.134384	0.149188	0.120542		10 hz vs untrained		>0.9999						0.017498	0.017187	0	0.013304	0.019458	0.027061	0.014902		10 hz vs untrained		>0.9999						0	0	0	0	0	0	0		10 hz vs untrained		>0.9999
0.158337	0.153361	0.124122	0.170467	0.12287	0.146617	0.102447		15 hz vs untrained		>0.9999						0.018032	0.015146	0.015684	0.016327	0.017958	0.013912	0.012158		15 hz vs untrained		>0.9999						0	0.007378	0	0	0	0	0		15 hz vs untrained		>0.9999
0.15607	0.154736	0.157409	0.182556	0.164466	0.14035	0.198375		20 hz vs untrained		>0.9999						0.015647	0.019058	0.022871	0.020561	0.022233	0.012834	0.0199		20 hz vs untrained		>0.9999						0	0	0	0	0	0	0		20 hz vs untrained		>0.9999
0.174117	0.142395	0.15735	0.135443	0.203101	0.141287	0.168871		30 hz vs untrained		>0.9999						0.011291	0.021997	0.029778	0.017746	0.015488	0.018634	0.01862		30 hz vs untrained		>0.9999						0	0.010488	0	0	0	0	0		30 hz vs untrained		>0.9999
0.162982	0.150993	0.154604	0.160212	0.167373	0.145901	0.174429		40 hz vs untrained		>0.9999						0.015092	0.020204	0.018605	0.020498	0.019962	0.016153	0.013598		40 hz vs untrained		>0.9999						0	0	0	0	0	0	0		40 hz vs untrained		>0.9999
MS (Figure 2C)								ANOVA summary								MS (Figure 2D)								ANOVA summary								MS (Figure 2E)								ANOVA summary
SCEP-ER (mv)								F	0.2914							SCEP-MR (mv)								F	23.95							SCEP-LR (mv)								F	8.686
1hz	5hz	10hz	15hz	20hz	30hz	40hz		P value	0.9664							1hz	5hz	10hz	15hz	20hz	30hz	40hz		P value	<0.0001							1hz	5hz	10hz	15hz	20hz	30hz	40hz		P value	0.0001
0.174065	0.212944	0.1782	0.201314	0.218775	0.130251	0.167485		Groups		P value						0.031701	0.017032	0.012277	0.0279048	0.02029	0.030453	0.020355		Groups		P value						0	0.020274	0.014973	0.0454146	0	0	0.02728		Groups		P value
0.17304	0.142062	0.114374	0.116855	0.123315	0.1679	0.158263		1 hz vs untrained		>0.9999						0.042039	0.0188469	0.0141047	0.011887	0.0141287	0.021087	0.018611		1 hz vs untrained		>0.9999						0.005343	0	0	0	0	0	0.031347		1 hz vs untrained		>0.9999
0.16434	0.139238	0.190392	0.130522	0.171732	0.183589	0.116796		5 hz vs untrained		>0.9999						0.0220294	0.0141738	0.027627	0.0303177	0.054881	0.021226	0.014505		5 hz vs untrained		>0.9999						0	0	0	0	0	0.028272	0		5 hz vs untrained		>0.9999
0.170562	0.122228	0.128201	0.130276	0.124531	0.111914	0.162635		10 hz vs untrained		>0.9999						0.019581	0.0127364	0.0197813	0.0164415	0.0120647	0.0197872	0.0214645		10 hz vs untrained		>0.9999						0.020108	0	0	0	0	0	0		10 hz vs untrained		>0.9999
0.123222	0.141597	0.168938	0.165348	0.214718	0.142315	0.210408		15 hz vs untrained		>0.9999						0.019242	0.058392	0.019826	0.0231268	0.0307372	0.0188831	0.0219726		15 hz vs untrained		>0.9999						0	0	0	0	0	0	0		15 hz vs untrained		>0.9999
0.121602	0.169127	0.128746	0.119726	0.115758	0.127869	0.148199		20 hz vs untrained		>0.9999						0.0123357	0.022662	0.020986	0.0177331	0.0131633	0.0165869	0.0117333		20 hz vs untrained		>0.9999						0	0	0	0	0	0	0		20 hz vs untrained		>0.9999
0.126019	0.135704	0.149573	0.12531	0.115735	0.163579	0.153583		30 hz vs untrained		>0.9999						0.0202177	0.0203592	0.0287283	0.029988	0.0186253	0.018154	0.018865		30 hz vs untrained		>0.9999						0	0	0	0	0	0	0		30 hz vs untrained		>0.9999
0.164562	0.142855	0.132656	0.209207	0.115219	0.176325	0.160048		40 hz vs untrained		>0.9999						0.0217945	0.0283776	0.0179293	0.015733	0.0144339	0.021358	0.0199682		40 hz vs untrained		>0.9999						0	0	0	0.016368	0	0.016465	0		40 hz vs untrained		>0.9999
EEShc (Figure 2C)								ANOVA summary								EEShc (Figure 2D)								ANOVA summary								EEShc (Figure 2E)								ANOVA summary
SCEP-ER (mv)								F	0.2305							SCEP-MR (mv)								F	25.2							SCEP-LR (mv)								F	17.16
1hz	5hz	10hz	15hz	20hz	30hz	40hz		P value	0.9838							1hz	5hz	10hz	15hz	20hz	30hz	40hz		P value	<0.0001							1hz	5hz	10hz	15hz	20hz	30hz	40hz		P value	<0.0001
0.146734	0.216958	0.176044	0.106764	0.108571	0.081833	0.126389		Groups		P value						0.012846	0.012199	0.016321	0.019459	0.025387	0.00735	0.024052		Groups		P value						0	0	0	0	0.009364	0	0.009398		Groups		P value
0.144599	0.195034	0.179201	0.090161	0.081484	0.152031	0.107749		1 hz vs untrained		>0.9999						0.029238	0.026867	0.023144	0.005017	0	0.019851	0.010549		1 hz vs untrained		>0.9999						0	0.015311	0	0	0	0	0		1 hz vs untrained		>0.9999
0.143795	0.190905	0.189277	0.167084	0.143688	0.195269	0.088333		5 hz vs untrained		>0.9999						0.013849	0.018096	0.019136	0.045072	0.012827	0.023464	0.007703		5 hz vs untrained		>0.9999						0.004244	0	0	0.016384	0	0	0		5 hz vs untrained		>0.9999
0.102655	0.14565	0.17867	0.171478	0.142891	0.158453	0.182197		10 hz vs untrained		>0.9999						0.020888	0.01387	0.016415	0.023967	0.028	0.036619	0.025097		10 hz vs untrained		>0.9999						0	0	0	0	0	0.018754			10 hz vs untrained		>0.9999
0.196053	0.157837	0.156802	0.203412	0.148063	0.120048	0.138348		15 hz vs untrained		>0.9999						0.03492	0.027073	0.019945	0.011647	0.020239	0.019929	0.01678		15 hz vs untrained		>0.9999						0	0	0	0	0	0	0		15 hz vs untrained		>0.9999
0.189751	0.096883	0.140874	0.188269	0.185805	0.161227	0.156802		20 hz vs untrained		>0.9999						0.004751	0.009504	0.026953	0.02	0.018483	0.014585	0.019945		20 hz vs untrained		>0.9999						0	0	0.009623	0	0	0	0		20 hz vs untrained		>0.9999
0.184594	0.109272	0.11106	0.177996	0.182681	0.191091	0.194531		30 hz vs untrained		>0.9999						0.01737	0.014273	0.013123	0.016966	0.017781	0.022295	0.02778		30 hz vs untrained		>0.9999						0	0	0	0	0	0	0		30 hz vs untrained		>0.9999
0.185591	0.141438	0.092767	0.149686	0.193136	0.165733	0.178045		40 hz vs untrained		>0.9999						0.017947	0.029279	0.011207	0.018949	0.040343	0.019101	0.022767		40 hz vs untrained		>0.9999						0	0	0	0	0.017567	0	0		40 hz vs untrained		>0.9999

## Sheet: Figure 3
	Figure 3G								Figure 3H
	Sham	Untrained	EEMS	EES	MS	EEShc			Sham	Untrained	EEMS	EES	MS	EEShc
Amplitude (mV)	7.958	0.67	1.504	0.601	0.716	1.18		EMG duration (s)	0.12	0.5	0.32	0.41	0.357	0.49
	8.945	0.357	1.713	0.939	1.095	0.756			0.08	0.42	0.26	0.34	0.52	0.53
	10.885	0.507	2.307	0.716	0.987	0.58			0.2	0.46	0.28	0.39	0.426	0.56
	12.415	0.737	1.911	1.12	1.2	0.931			0.05	0.67	0.22	0.49	0.385	0.51
	10.502	0.583	2.182	0.794	1.18	1.21			0.07	0.57	0.37	0.51	0.415	0.42
	9.838	0.53	1.95	1.23	1.3	0.817			0.06	0.53	0.4	0.45	0.5	0.37
	ANOVA summary								ANOVA summary
	F	183.8							F	30.38
	P value	<0.0001							P value	<0.0001
	Groups			P value					Groups			P value
	sham vs untrained			<0.0001					sham vs untrained			<0.0001
	sham vs 10-20 Hz EEMS			<0.0001					sham vs 10-20 Hz EEMS			<0.0001
	10-20 hz EEMS vs untrained			0.0069					10-20 hz EEMS vs untrained			<0.0001
	10-20 hz EES vs untrained			>0.9999					10-20 hz EES vs untrained			0.134
	10-20 hz MS vs untrained			0.9624					10-20 hz MS vs untrained			0.1512
	10-20 hz EEShc vs untrained			>0.9999					10-20 hz EEShc vs EEMS			>0.9999
	10-20 hz EEMS vs EES			0.0625					10-20 hz EEMS vs EES			0.0222
	10-20 hz EEMS vs MS			0.181					10-20 hz EEMS vs MS			0.0193
	10-20 hz EEMS vs EEShc			0.0674					10-20 hz EEMS vs EEShc			0.0009
EEMS (Figure 3O)										ANOVA summary						EEMS (Figure 3P)										ANOVA summary
Muscle activity in the open-field task (ΔI/I0)										F	146.3					Frequency in the open-field task										F	68.39
sham	untrained	1hz	5hz	10hz	15hz	20hz	30hz	40hz		P value	<0.0001					sham	untrained	1hz	5hz	10hz	15hz	20hz	30hz	40hz		P value	<0.0001
2.9143	0.643	0.741	0.989	1.757	1.418	1.822	0.749	0.839		Groups		P value				71	9	17	19	34	36	28	20	17		Groups		P value
2.3142	0.795	0.83	0.781	1.593	1.725	1.612	0.947	0.916		sham vs untrained		<0.0001				56	12	16	13	27	24	38	16	13		sham vs untrained		<0.0001
2.5973	0.649	0.942	0.716	1.794	1.8	1.473	0.673	0.725		sham vs 10 Hz		<0.0001				55	14	17	11	32	26	22	19	18		sham vs 10 Hz		<0.0001
2.729	0.787	0.681	0.894	1.668	1.765	1.769	0.813	0.619		sham vs 15 Hz		<0.0001				55	11	19	14	23	22	27	17	15		sham vs 15 Hz		<0.0001
2.841	0.517	0.857	0.748	1.389	1.681	1.754	0.853	0.996		sham vs 20 Hz		<0.0001				64	10	16	17	28	28	27	14	18		sham vs 20 Hz		<0.0001
2.744	0.743	0.948	0.773	1.711	1.735	1.519	0.842	0.834		1 hz vs untrained		0.589				49	12	11	16	24	28	28	15	11		1 hz vs untrained		0.5147
										5 hz vs untrained		0.8906														5 hz vs untrained		>0.9999
										10 hz vs untrained		<0.0001														10 hz vs untrained		<0.0001
										15 hz vs untrained		<0.0001														15 hz vs untrained		<0.0001
										20 hz vs untrained		<0.0001														20 hz vs untrained		<0.0001
										30 hz vs untrained		0.9812														30 hz vs untrained		0.2434
										40 hz vs untrained		0.7937														40 hz vs untrained		0.8883
EES (Figure 3O)								ANOVA summary								EES (Figure 3P)								ANOVA summary
Muscle activity in the open-field task (ΔI/I0)								F	182.7							Frequency in the open-field task								F	71.75
1hz	5hz	10hz	15hz	20hz	30hz	40hz		P value	<0.0001							1hz	5hz	10hz	15hz	20hz	30hz	40hz		P value	<0.0001
0.754	0.635	0.874	0.8996	0.747	0.672	0.736		Groups		P value						17	15	18	20	17	12	15		Groups		P value
0.869	0.936	0.928	0.828	0.823	0.883	0.825		1 hz vs untrained		0.7291						18	13	19	10	18	13	18		1 hz vs untrained		0.6543
0.643	0.819	0.816	0.781	0.896	0.816	0.814		5 hz vs untrained		0.3757						13	10	10	13	18	22	16		5 hz vs untrained		>0.9999
0.917	0.711	0.931	0.994	0.963	0.819	0.734		10 hz vs untrained		0.1049						16	21	17	16	14	13	12		10 hz vs untrained		0.4254
0.838	0.885	0.867	0.824	0.833	0.776	0.683		15 hz vs untrained		0.112						9	13	16	12	11	21	16		15 hz vs untrained		0.8583
0.794	0.954	0.737	0.816	0.842	0.931	0.957		20 hz vs untrained		0.1427						21	12	17	21	12	14	14		20 hz vs untrained		>0.9999
								30 hz vs untrained		0.4751														30 hz vs untrained		0.5686
								40 hz vs untrained		>0.9999														40 hz vs untrained		0.9783
MS (Figure 3O)								ANOVA summary								MS (Figure 3P)								ANOVA summary
Muscle activity in the open-field task (ΔI/I0)								F	123.5							Frequency in the open-field task								F	74.18
1hz	5hz	10hz	15hz	20hz	30hz	40hz		P value	<0.0001							1hz	5hz	10hz	15hz	20hz	30hz	40hz		P value	<0.0001
0.687	0.615	0.941	0.877	0.748	0.816	0.682		Groups		P value						13	20	12	20	17	17	18		Groups		P value
0.914	0.903	0.886	0.651	0.927	0.728	0.759		1 hz vs untrained		>0.9999						19	11	19	10	17	15	18		1 hz vs untrained		>0.9999
0.773	0.878	0.697	0.734	0.588	0.654	0.934		5 hz vs untrained		>0.9999						17	15	10	15	13	17	8		5 hz vs untrained		>0.9999
0.903	0.657	0.733	0.913	0.832	0.926	1.115		10 hz vs untrained		>0.9999						16	15	17	16	15	15	9		10 hz vs untrained		>0.9999
0.648	0.603	0.714	0.705	0.743	0.772	0.743		15 hz vs untrained		>0.9999						16	9	15	12	11	9	18		15 hz vs untrained		>0.9999
0.859	0.937	0.624	0.749	0.604	0.641	0.621		20 hz vs untrained		>0.9999						9	17	17	11	12	19	14		20 hz vs untrained		>0.9999
								30 hz vs untrained		>0.9999														30 hz vs untrained		0.8469
								40 hz vs untrained		>0.9999														40 hz vs untrained		>0.9999
EEShc (Figure 3O)								ANOVA summary								EEShc (Figure 3P)								ANOVA summary
Muscle activity in the open-field task (ΔI/I0)								F	139.9							Frequency in the open-field task								F	79.39
1hz	5hz	10hz	15hz	20hz	30hz	40hz		P value	<0.0001							1hz	5hz	10hz	15hz	20hz	30hz	40hz		P value	<0.0001
0.716	1.013	0.635	0.983	0.808	0.974	0.661		Groups		P value						20	18	14	13	21	18	8		Groups		P value
0.72	0.618	1.041	0.825	0.719	0.648	0.864		1 hz vs untrained		>0.9999						15	14	16	10	17	18	18		1 hz vs untrained		>0.9999
0.597	0.819	0.841	0.739	0.739	0.813	0.769		5 hz vs untrained		>0.9999						12	8	12	11	15	13	14		5 hz vs untrained		>0.9999
0.647	0.724	0.757	0.804	0.813	0.882	0.751		10 hz vs untrained		>0.9999						14	15	13	17	15	13	20		10 hz vs untrained		>0.9999
0.807	0.643	0.632	0.771	0.748	0.763	0.628		15 hz vs untrained		>0.9999						16	17	18	19	14	11	13		15 hz vs untrained		>0.9999
0.936	0.807	0.708	0.695	0.609	0.695	0.505		20 hz vs untrained		>0.9999						11	14	14	17	9	11	14		20 hz vs untrained		0.8733
								30 hz vs untrained		>0.9999														30 hz vs untrained		>0.9999
								40 hz vs untrained		>0.9999														40 hz vs untrained		>0.9999

## Sheet: Figure 4
EEMS (Figure 4C)												ANOVA summary
	Sham	ES onset	Untrained	1Hz	5Hz	10Hz	15Hz	20Hz	30Hz	40Hz		F	78.9
Area (µm 2)	559.1	450.62	210.1	253.78	282.54	361.64	412.18	397.46	301.6	291		P value	<0.0001
	581.89	412.3	251.08	273.24	259.6	418.14	482.3	427.92	311.42	300.1		Groups		P value
	592.04	473.86	234.16	313.32	307.56	473.84	448.42	479.82	290.72	271.36		sham vs ES onset		<0.0001
	563.99	429.2	270.64	292.58	315.74	436.6	436.9	416.6	277.3	315.74		ES onset vs untrained		<0.0001
	535.48	460	279.6	307.56	275.36	426.6	426.6	430.6	287.74	289.4		sham vs untrained		<0.0001
												sham vs 10 Hz		<0.0001
												sham vs 15 Hz		<0.0001
												sham vs 20 Hz		<0.0001
												1 hz vs untrained		0.201
												5 hz vs untrained		0.1992
												10 hz vs untrained		<0.0001
												15 hz vs untrained		<0.0001
												20 hz vs untrained		<0.0001
												30 hz vs untrained		0.0861
												40 hz vs untrained		0.0893
EEMS (Figure 4D)
	sham	ES onset	untrained	1 Hz	5 Hz	10Hz	15Hz	20Hz	30Hz	40Hz
Fully innervated NMJ	0.927	0.2	0.102	0.1214	0.234	0.468	0.566	0.432	0.232	0.202
Partially innervated NMJ	0.0488	0.35	0.234	0.3086	0.134	0.134	0.134	0.202	0.232	0.2
Denervated NMJ	0.0242	0.45	0.664	0.57	0.632	0.398	0.3	0.366	0.536	0.598

## Sheet: Figure 5
EEMS (Figure 5C)												Contact area (Figure 5F)							Contact number (Figure 5G)							Contact area (Figure 5I)							Contact number (Figure 5J)
The number of PTs / 103 μm2												Contact area / 103 μm2							Contact area / 103 μm2							Contact area / 103 μm2							Contact area / 103 μm2
sham	ES onset	untrained	1 Hz	5 Hz	10 Hz	15 Hz	20 Hz	30 Hz	40 Hz			Sham	ES onset	Untrained	10 Hz	15 Hz	20 Hz		Sham	ES onset	Nontrained	10HZ	15HZ	20HZ		Sham	ES onset	Nontrained	10HZ	15HZ	20HZ		Sham	ES onset	Nontrained	10HZ	15HZ	20HZ
4.08366	5.24003	4.60119	6.8088	5.34515	9.69566	9.25091	7.09991	5.70904	7.17269			51.57	8.66	2.87	12.98	15.2	25.1		6.98	1.53	1.5	3.82	1.86	3.68		29.4	1.70025	0.4125	15.4	10.38	13.05		3.68	0.6115	0.0305	2.51	1.84	1.92
4.07557	4.64163	6.6875	6.46108	6.41256	7.81961	7.52041	9.64714	6.07293	5.42601			32.27	2.33	4.22	10	19.59	10.8		4.02	1.69	0.98	2.12	2.8	3.57		35.97	1.36	1.02	13.88	18.54	17.46		3.54	0.4245	0.5605	2.78	2.74	1.45
4.55268	5.18342	6.42873	6.54194	5.90311	8.77381	9.6148	8.86276	5.45836	6.81688			23.36	7.67	2	17.4	12.39	16.6		4.3	2.19	0.13	2.66	3.69	2.54		40.4	4.061	4.7325	11.69	17.87	16.42		3.83	0.502	0.70575	1.94	1.53	2.43
4.85996	6.30744	6.24275	5.98398	6.45299	9.76035	8.03794	8.60399	7.29399	7.01096			37.13	4.81	4.6	16.05	14.91	15.17		5.541	2.36	0.85	3.31	3.36	2.41		42.73	4.405	0.89	11.43	7.33	11.65		3.6	1.1	0.3625	1.57	1.29	2.64
4.76292	5.09447	5.1349	5.19959	6.20231	7.50423	7.43954	8.74146	7.22121	6.36404			37.46	4.7	2.05	19.02	17	12.03		5.543	1.36	1.11	2.32	2.01	2.86		43.37	2.33225	6.7425	15.15	11.1	10.73		3.52	0.384	1.231	1.12	2.31	1.53
												45.4	5.67	3.01	20.94	18.06	19.98		4.43	0.96	0.75	1.26	2.42	2.6		39.3	2.7875	0.10525	9.36	12.14	12.57		3.67	0.846	0.2715	1.59	2.4	1.97
	ANOVA summary
	F	17.21											ANOVA summary							ANOVA summary							ANOVA summary							ANOVA summary
	P value	<0.0001											F	35.04						F	22.03						F	91.04						F	38.93
	Groups		P value										P value	<0.0001						P value	<0.0001						P value	<0.0001						P value	<0.0001
	sham vs ES onset		0.4597										Groups		P value					Groups		P value					Groups		P value					Groups		P value
	ES onset vs untrained		0.8727										sham vs ES onset		<0.0001					sham vs ES onset		<0.0001					sham vs ES onset		<0.0001					sham vs ES onset		<0.0001
	sham vs untrained		0.0598										ES onset vs untrained		>0.9999					ES onset vs untrained		0.3807					ES onset vs untrained		>0.9999					ES onset vs untrained		>0.9999
	sham vs 10 Hz		<0.0001										sham vs untrained		<0.0001					sham vs untrained		<0.0001					sham vs untrained		<0.0001					sham vs untrained		<0.0001
	sham vs 15 Hz		<0.0001										sham vs 10 Hz		<0.0001					sham vs 10 Hz		<0.0001					sham vs 10 Hz		<0.0001					sham vs 10 Hz		<0.0001
	sham vs 20 Hz		<0.0001										sham vs 15 Hz		<0.0001					sham vs 15 Hz		<0.0001					sham vs 15 Hz		<0.0001					sham vs 15 Hz		<0.0001
	1 hz vs untrained		0.9767										sham vs 20 Hz		<0.0001					sham vs 20 Hz		<0.0001					sham vs 20 Hz		<0.0001					sham vs 20 Hz		<0.0001
	5 hz vs untrained		0.9973										10 hz vs untrained		0.0006					10 hz vs untrained		0.0006					10 hz vs untrained		<0.0001					10 hz vs untrained		<0.0001
	10 hz vs untrained		<0.0001										15 hz vs untrained		0.0005					15 hz vs untrained		0.0005					15 hz vs untrained		<0.0001					15 hz vs untrained		<0.0001
	15 hz vs untrained		<0.0001										20 hz vs untrained		0.0004					20 hz vs untrained		0.0004					20 hz vs untrained		<0.0001					20 hz vs untrained		<0.0001
	20 hz vs untrained		<0.0001
	30 hz vs untrained		0.8658
	40 hz vs untrained		0.5827

## Sheet: Figure 6
EEMS (Figure 6C)											EEMS (Figure 6D)											EEMS (Figure 6E)
Number of MNs/105 μm2											Dendrite terminal points per MN											Mean volume of MN dendrites (μm3)
Sham	ES onset	Untrained	1Hz	5Hz	10HZ	15Hz	20Hz	30Hz	40Hz		sham	ES onset	untrained	1 Hz	5 Hz	10 Hz	15 Hz	20 Hz	30 Hz	40 Hz		Sham	ES onset	Untrained	1Hz	5Hz	10HZ	15Hz	20Hz	30Hz	40Hz
2.27277	1.51518	1.26265	1.51518	1.26265	1.51518	1.26265	2.02024	1.76771	1.01012		48.5	22.4286	14.6	14.5	16.4	23.2857	24.8	23.7143	20	20.5		385.559	124.636	88.5987	143.113	80.5251	367	348	258.496	121	159.617
1.76771	1.26265	1.26265	1.01012	1.76771	1.26265	2.02024	1.76771	1.26265	2.02024		32.25	16	13.2857	10.6667	22	34.4286	29.8571	26.875	12.75	12.5		518.643	97.4152	74.5344	79.405	199.765	334.433	432	317.263	87.5791	121.575
1.51518	1.76771	1.01012	1.76771	1.01012	2.27277	1.51518	2.02024	1.01012	1.01012		34.7778	18.8333	20.5	12.7	9.5	28.8333	19.1111	25.8571	24.75	23.3333		433.138	105.642	130.494	93.7079	103	261.452	232	295.535	127.014	132.981
1.01012	1.26265	1.01012	1.01012	1.51518	1.26265	1.51518	1.26265	2.27277	2.27277		37.1667	15.4	14.8571	17.75	11	23.5556	27.6667	18.625	10.8571	15.5714		404.036	115.952	83.2626	107.255	84.1026	303.631	229.049	187.417	78.095	103.724
1.01012	1.51518	2.02024	1.26265	1.76771	1.51518	0.505059	1.26265	1.26265	1.51518		34.2857	14	22.4	20.8	20	33.5	38	37.8333	19.2	24.6		100.794	117.242	84.3752	83.7196	104	381.677	398	426	91.758	101.582
2.02024	1.76771	1.76771	1.51518	1.26265	1.01012	2.02024	2.02024	1.01012	1.01012		52.3333	19.8333	9.28571	23.2	23.2	20.4	28.2857	34.4	14.25	12.75		205.903	261.679	219.055	92.8	126.238	307.199	385.045	285.503	77.2387	73.7145
	ANOVA summary											ANOVA summary											ANOVA summary
	F	0.3756										F	11.14										F	14.43
	P value	0.9414										P value	<0.0001										P value	<0.0001
	Groups		P value									Groups		P value									Groups		P value
	sham vs ES onset		<0.0001									sham vs ES onset		<0.0001									sham vs ES onset		<0.0001
	ES onset vs untrained		>0.9999									ES onset vs untrained		>0.9999									ES onset vs untrained		>0.9999
	sham vs untrained		>0.9999									sham vs untrained		<0.0001									sham vs untrained		<0.0001
	1 hz vs untrained		>0.9999									sham vs 10 Hz		0.0043									sham vs 10 Hz		>0.9999
	5 hz vs untrained		>0.9999									sham vs 15 Hz		0.0076									sham vs 15 Hz		>0.9999
	10 hz vs untrained		>0.9999									sham vs 20 Hz		0.0071									sham vs 20 Hz		>0.9999
	15 hz vs untrained		>0.9999									1 hz vs untrained		>0.9999									1 hz vs untrained		>0.9999
	20 hz vs untrained		>0.9999									5 hz vs untrained		>0.9999									5 hz vs untrained		>0.9999
	30 hz vs untrained		>0.9999									10 hz vs untrained		0.011									10 hz vs untrained		<0.0001
	40 hz vs untrained		>0.9999									15 hz vs untrained		0.0063									15 hz vs untrained		<0.0001
												20 hz vs untrained		0.0067									20 hz vs untrained		0.0005
												30 hz vs untrained		>0.9999									30 hz vs untrained		>0.9999
												40 hz vs untrained		>0.9999									40 hz vs untrained		>0.9999
EEMS (Figure 6H)
The average length of dendrites per MN (μm)
Sham	CLES onset	Untrained	1HZ	5HZ	10HZ	15HZ	20HZ	30HZ	40HZ
1040.69	267.284	581.489	595.055	573.795	794.147	816.862	809.468	456.905	333.149
1331.19	250.748	232.115	362.633	168.672	826.4	733.387	759.555	204.366	248.82
1255.04	438.999	144.815	185.814	229.569	513.688	782.818	678.375	272.767	364.395
878.497	325.578	432.434	469.158	692.81	599.325	668.213	965.984	269.056	154.279
1188.22	311.768	124.171	606.994	418.602	811.716	575.638	689.487	514.712	334.69
1160.95	321.65	299.449	177.215	151.895	971.034	834.373	769.186	368.365	644.271
	ANOVA summary
	F	20.3
	P value	<0.0001
	Groups		P value
	sham vs ES onset		<0.0001
	ES onset vs untrained		>0.9999
	sham vs untrained		<0.0001
	sham vs 10 Hz		0.0006
	sham vs 15 Hz		0.0003
	sham vs 20 Hz		0.0015
	1 hz vs untrained		>0.9999
	5 hz vs untrained		>0.9999
	10 hz vs untrained		<0.0001
	15 hz vs untrained		0.0001
	20 hz vs untrained		<0.0001
	30 hz vs untrained		>0.9999
	40 hz vs untrained		>0.9999

## Sheet: Figure 7
EEMS (Figure 7D)											EEMS (Figure 7E)												EEMS (Figure 7H)
Contact area / 103 μm2											Contact number / 103 μm2												vGluT1 boutons per MN
sham	ES onset	untrained	1 Hz	5 Hz	10 Hz	15 Hz	20 Hz	30 Hz	40 Hz		sham	ES onset	untrained	1 Hz	5 Hz	10 Hz	15 Hz	20 Hz	30 Hz	40 Hz			sham	ES onset	untrained	1 Hz	5 Hz	10 Hz	15 Hz	20 Hz	30 Hz	40 Hz
189.172	27.8382	28.537	37.6977	36.8441	84.2027	89.1451	89.701	39.0018	31.7815		13.0678	2.71924	2.00965	3.36587	3.04182	6.45802	6.74916	6.64452	1.90918	4.7654			24.5	6.5	2	7	10	20.5	16.5	11	8.5	10.5
128.472	27.7778	26.0103	35.551	32.7445	82.5898	48.7949	83.0202	38.1653	28.9438		13.4549	3.73932	2.7945	3.80904	3.87764	6.88249	6.39449	4.652	3.39751	1.02881			16.5	6.5	5.5	9.5	19	18.5	24	25.5	12	8.5
114.202	27.6618	19.4113	32.4778	30.1493	75.8488	73.1256	53.3382	29.689	27.6009		7.15421	3.65345	1.75193	2.9615	2.80025	7.71605	5.75954	7.61974	4.25532	4.24629			23.5	8.5	3	12	11	15.5	17	22.5	10.5	10
104.842	26.5172	19.0828	29.4654	29.1014	71.3012	72.7528	50.8788	20.3896	40.2477		13.3435	2.63852	1.9561	3.16832	3.19795	5.7041	7.86517	6.47549	3.82305	3.94033			31.5	5	7.5	10.75	7.5	12.5	21.5	16	10.5	9.5
91.37	24.9332	17.9318	22.8203	21.0328	63.5506	65.3816	83.5467	16.8868	15.2017		17.26	2.67142	2.11516	3.11388	3.35852	6.15006	8.85647	6.40205	1.25786	1.63208			30	6	6	11.5	7	30.5	16	26.5	12	16.5
184.586	19.7607	17.638	16.0635	14.8903	59.1544	54.3828	48.4597	37.8857	18.1288		6.9185	2.31571	2.45399	3.1746	2.30858	7.15991	6.44007	10.269	4.53721	4.60123
																								ANOVA summary
	ANOVA summary											ANOVA summary												F	12.17
	F	28.33										F	20.49											P value	<0.0001
	P value	<0.0001										P value	<0.0001											Groups		P value
	Groups		P value									Groups		P value										sham vs ES onset		<0.0001
	sham vs ES onset		<0.0001									sham vs ES onset		<0.0001										ES onset vs untrained		>0.9999
	ES onset vs untrained		>0.9999									ES onset vs untrained		>0.9999										sham vs untrained		<0.0001
	sham vs untrained		<0.0001									sham vs untrained		<0.0001										sham vs 10 Hz		0.3825
	sham vs 10 Hz		<0.0001									sham vs 10 Hz		<0.0001										sham vs 15 Hz		0.2525
	sham vs 15 Hz		<0.0001									sham vs 15 Hz		<0.0001										sham vs 20 Hz		0.7125
	sham vs 20 Hz		<0.0001									sham vs 20 Hz		<0.0001										1 hz vs untrained		0.5054
	1 hz vs untrained		>0.9999									1 hz vs untrained		>0.9999										5 hz vs untrained		0.2748
	5 hz vs untrained		>0.9999									5 hz vs untrained		>0.9999										10 hz vs untrained		<0.0001
	10 hz vs untrained		<0.0001									10 hz vs untrained		0.0002										15 hz vs untrained		<0.0001
	15 hz vs untrained		0.0001									15 hz vs untrained		<0.0001										20 hz vs untrained		<0.0001
	20 hz vs untrained		0.0001									20 hz vs untrained		<0.0001										30 hz vs untrained		0.3247
	30 hz vs untrained		>0.9999									30 hz vs untrained		>0.9999										40 hz vs untrained		0.2525
	40 hz vs untrained		>0.9999									40 hz vs untrained		>0.9999

## Sheet: Figure 8
EEMS (Figure 8M)						EEMS (Figure 8N)
ΔF/F ( % )						Trail mean AUC
sham	untrained	10 Hz	15 Hz	20 Hz		sham	untrained	10 Hz	15 Hz	20 Hz
26.02	3.586	10.84	11.66	14.82		27.45	3.249	13.78	9.779	9.451
29.86	3.442	10.17	13.94	10.6		38.21	2.488	14.98	14.58	19.01
30.12	3.216	14.4	11.59	12.33		25.21	4.37	24.85	21.66	16.99
27.89	4.75	10.21	14.13	8.524		38.22	3.338	11.81	17.78	9.847
27.42	5.102	17.56	13.45	14.11		22.48	6.232	23.37	19.93	20.43
ANOVA summary						ANOVA summary
F	86.05					F	15.57
P value	<0.0001					P value	<0.0001
Groups		P value				Groups		P value
sham vs untrained		<0.0001				sham vs untrained		<0.0001
10 hz vs untrained		<0.0001				10 hz vs untrained		0.0022
15 hz vs untrained		<0.0001				15 hz vs untrained		0.0044
20 hz vs untrained		<0.0001				20 hz vs untrained		0.0132

## Sheet: Figure 10
Figure 10B (Glu)													Figure 10D (GABA)
pre-EEMS	EEMS	post-EEMS		pre-EES	EES	post-EES		pre-MS	MS	post-MS			pre-EEMS	EEMS	post-EEMS		pre-EES	EES	post-EES		pre-MS	MS	post-MS
1	1.82185	1.75863		1	3.12749	1.05884		1	1.11579	1.01052			1	0.595654	0.634788		1	0.389704	1.05146		1	0.906888	0.889654
1	2.43778	1.88889		1	2.50793	1		1	1.61448	1.08434			1	0.261718	0.367187		1	0.569835	0.828833		1	0.767248	1.05173
1	2.9	1.76		1	1.63846	1.13846		1	1.2197	0.934364			1	0.467889	0.568796		1	0.376544	0.901244		1	0.860934	1.02959
Groups		P value		Groups		P value		Groups		P value			Groups		P value		Groups		P value		Groups		P value
pre-EEMS vs EEMS		0.0472		pre-EEMS vs EEMS		0.0809		pre-EEMS vs EEMS		0.1725			pre-EEMS vs EEMS		0.0291		pre-EEMS vs EEMS		0.0124		pre-EEMS vs EEMS		0.0637
EEMS vs post-EEMS		0.2015		EEMS vs post-EEMS		0.0976		EEMS vs post-EEMS		0.1302			EEMS vs post-EEMS		0.062		EEMS vs post-EEMS		0.0553		EEMS vs post-EEMS		0.2401
pre-EEMS vs post-EEMS		0.0029		pre-EEMS vs post-EEMS		0.2428		pre-EEMS vs post-EEMS		0.8429			pre-EEMS vs post-EEMS		0.0274		pre-EEMS vs post-EEMS		0.3823		pre-EEMS vs post-EEMS		0.8664

## Sheet: SF 2
Figure 1-supplement 2A				Figure 1-supplement 2B				Figure 1-supplement 2C
The latency (ms)				The latency from the end of the pulse (ms)				The latency from the start of the pulse (ms)
ER	MR	LR			2.1				5.1
5.1	8.55	11.4			3.75				6.75
6.75	10.35	12.6			2.75				5.75
5.75	8.25	10.05			3				6
6	9.45	11.65			2.3				5.3
5.3	7.6	8.9			2.15				5.15
5.15	8.45	11.85			3.5				6.5
6.5	9.55	12.05			2.3				5.3
5.3	8.25	10.45
Figure 1-supplement 2D and 2E
The latency of ER (ms)
SCS （μA）	mice 1	mice 2	mice 3	mice 4	mice 5	mice 6	mice 7	mice 8
20	6.05	5.35	7.3		8.1	5.35	7.1	7.35
40	5.3	5.4	7.55	7.3	7.6	5.35	6.9	6.9
60	5.4	4.35	7.55	7.2	7.55	5.05	7.25	6.05
80	5.3	5.6	7.5	7.15	7.35	5.8	6.9	5.7
100	6.15	5.1	7.45	7.2	7.25	5.55	6.7	5.65
120	6.2	5.95	7.5	7.15	7	5.9	5.45	5.5
140	6.25	6.3	7.5	6.1	6.95	5.9	5.65	4.95
160	6.3	5.8	7.55	6.5	6.4	5.15	5.45	5

[truncated: 6 more sheets: SF 3, SF 4, SF 5, SF6, SF10, SF12]
